# Supplementary material for: Characterization and Proteomic Analyses of the High Cr Resistance and Removability of a Novel Lysinibacillus capsici FPHNCRA4-48 Isolated from Highly Cr-Polluted Water
Source: Microorganisms. 2026 Mar 9;14(3):611. doi: 10.3390/microorganisms14030611 (PMC13028638; doi:10.3390/microorganisms14030611)
Supplement: Supplementary file 1 [file microorganisms-14-00611-s001.zip]

Archive with 1 entries (1 files):
- microorganisms-4178504-supplementary.pdf
